# Supplementary material for: Development of an elution device for ViroCap virus filters
Source: Environ Monit Assess. 2017 Oct 19;189(11):574. doi: 10.1007/s10661-017-6258-y (PMC5648745; doi:10.1007/s10661-017-6258-y)
Supplement: Supplementary file 1 — (XLSX 13 kb) [file 10661_2017_6258_MOESM1_ESM.xlsx]

## Sheet: Online Resource 1
Table S1. Ordering and costing information for elution device assembly
Name	Material	ID a (cm)	OD b (cm)	Thread (NPT) c	Length (cm)	Width (cm)	Height (cm)	Manufacturer	Part no.	No.	Est. cost when produced in bulk (USD)	Est. cost when produced individually (USD)
Bilge pump								Tengchang	B00VRANM52	1	27.99	27.99
Bulkhead coupling, barbed	Nylon		0.95	1/2-18				McMaster-Carr	5463K85	10	13.1	13.1
Bulkhead coupling, barbed	Nylon		0.64	1/2-18				McMaster-Carr	5463K83	10	12.86	12.86
C-clamp, 8-cm opening								Harbor Freight Tools	37846	2	5.98	5.98
Coupling nut	Stainless steel			1/4-20	2.22			McMaster-Carr	90268A029	2	1.3	1.52
Cylinder	Aluminum	5.1	5.7				2.9	Online Metals	7045	1	1.67	1.67
Cylinder	Aluminum	13.4	14.1				15.2	Global Technology and Engineering	P150110	1	6	12
Elbow connector, tube-to-tube	Nylon		0.95					McMaster-Carr	5372K372	10	7.62	7.62
Hex head screw	Stainless steel			1/4-20	0.95			McMaster-Carr	93190A536	3	0.63	5.22
Hex nut	Stainless steel			1/4-20				McMaster-Carr	92673A113	8	0.34	2.13
Pipe-to-barb adapter, female	Nylon	0.64	1.9	3/4 NPST				McMaster-Carr	5372K221	1	1.58	7.89
Pipe-to-barb adapter, male	Nylon	1.9	4.4	3/4				McMaster-Carr	5372K147	1	1.64	8.18
Reducing "Y" connector	Nylon	0.64	0.95					McMaster-Carr	5463K722	10	16.86	16.86
Rod, threaded	Zinc-plated steel			1/4-20	29			McMaster-Carr	90034A420	1	0.85	0.85
Routing eyebolt	Zinc-plated steel			1/4-20				McMaster-Carr	9489T19	1	0.35	3.5
Sheet	Aluminum				14	16.5	0.3	Online Metals	4786	1	2.7	4.65
Sheet	Aluminum		24.8				0.3	Online Metals	18002	1	14.5	22
Specimen cup and lid, 150 mL	Polypropylene							Lake Charles Manufacturing	209L1	10	1.6	4.01
Syringe, 150-mL	Plastic							Karlling	B013DI05HI	1	9.99	9.99
Truss head screw	Stainless steel			1/4-20	12.7			McMaster-Carr	91785A539	4	0.86	10.73
Tubing	Silicone	0.95	1.6		374.7			McMaster-Carr	51135K83	1	35.65	43.5
Tubing	Silicone	0.64	0.95		762			McMaster-Carr	51135K28	10	9.8	9.8
Tubing	PVC	3.2	4.1		5.1			McMaster-Carr	5233K74	1	0.58	6.9
Tubing clamp	Stainless steel	3.2						McMaster-Carr	5362K16	2	3.38	8.44
VacuGuard filter, 50-mm								Sigma Aldrich	WHA67225000	11	202.51	202.51
Total											380.34	449.9
a inner diameter
b outer diameter
c American National Standard Taper Pipe Thread
