# Supplementary material for: Development of an elution device for ViroCap virus filters
Source: Environ Monit Assess. 2017 Oct 19;189(11):574. doi: 10.1007/s10661-017-6258-y (PMC5648745; doi:10.1007/s10661-017-6258-y)
Supplement: Supplementary file 2 — (XLSX 12 kb) [file 10661_2017_6258_MOESM2_ESM.xlsx]

## Sheet: Online Resource 2
Table S2. Assembly information for elution device
Part	Material	ID a (cm)	OD b (cm)	Thread (NPT) c	Length (cm)	Width (cm)	Height (cm)	No.	Assembly notes
Baseplate								1	Hold ViroCap filter, "Y" tubing, and collection cup
Sheet	Aluminum		24.8				0.3	1	Cut to 24.8-cm diameter; Drill four 0.64-cm holes for feet
Cylinder	Aluminum	13.4	14.1				15.2	1	Mill 2 slots: 0.95-cm radius; Slot #1: 2.22-cm height; Slot #2: 2.22-cm height and 4.5-cm length; Weld to base sheet
Cylinder	Aluminum	5.1	5.7				2.9	1	Weld to base sheet
Hex nut	Stainless steel			1/4-20				4	Attach to holes in base plate, as feet
Hex head screw	Stainless steel			1/4-20	0.95			3	Attach to holes in base plate, to secure hex nuts
Coupling nut	Stainless steel			1/4-20	2.22			2	Attach to base plate hole by large cylinder; Attach to top of threaded rod
Rod, threaded	Zinc-plated steel			1/4-20	29			1	Attach to coupling nut in base plate
Routing eyebolt	Zinc-plated steel			1/4-20				1	Bend 90°; Attach to coupling nut on threaded rod
Bilge pump								1	Connect to collection cup bulkhead coupling
Bilge pump								1	Align with holes in base sheet
Sheet	Aluminum				14	16.5	0.3	1	Drill four 0.64-cm holes to align with pump holes (11 cm square)
Hex nut	Stainless steel			1/4-20				4	Attach to holes in base sheet, as feet
Truss head screw	Stainless steel			1/4-20	12.7			4	Attach to holes in base sheet, to secure hex nuts and bilge pump
Pipe-to-barb adapter, female	Nylon	0.64	1.9	3/4				1	Connect to male pipe-to-barb adapter
Pipe-to-barb adapter, male	Nylon	1.9	4.4	3/4				1
Tubing	PVC	3.2	4.1		5.1			1	Connect male pipe-to-barb adapter and bilge pump inlet
Tubing clamp	Stainless steel	3.2						2	Secure PVC tubing and male pipe-to-barb adapter
Tubing	Silicone	0.64	0.95		305			1	Connect to female pipe-to-barb adapter
VacuGuard filter, 50-mm								1	Connect to 305-cm tubing
Tubing	Silicone	0.64	0.95		29.2			1	Connect to VacuGuard filter
C-clamp, 8-cm opening								2	Clamp base sheet to bench
"Y" tubing								10	Connect base tubing to ViroCap filter inlet
Reducing "Y" connector	Nylon	0.64	0.95					1
Tubing	Silicone	0.64	0.95		7.6			1	Attach to upper prong of reducing "Y" connector
Tubing	Silicone	0.64	0.95		8.9			1	Attach to upper prong of reducing "Y" connector
Tubing	Silicone	0.95	1.6		27.9			1	Attach to base prong of reducing "Y" connector
VacuGuard filter, 50-mm								1	Attach to 8.9-cm tubing
Syringe, 150-mL	Plastic							1	Inject into 7.6-cm tubing; Only one syringe required per device
Elbow connector								10	Connect ViroCap filter outlet to collection cup bulkhead coupling
Elbow connector, tube-to-tube	Nylon		0.95					1
Tubing	Silicone	0.95	1.6		5.7			1	Attach to elbow
Tubing	Silicone	0.95	1.6		3.8			1	Attach to elbow
Collection cup								10	Collect eluate
Specimen cup and lid, 150 mL	Polypropylene							1	Drill two 1.27-cm holes in lid
Bulkhead coupling, barbed	Nylon		0.95	1/2-18				1	Attach adapter to lid
Bulkhead coupling, barbed	Nylon		0.64	1/2-18				1	Attach adapter to lid
a inner diameter
b outer diameter
c American National Standard Taper Pipe Thread
